# Supplementary material for: Changes in Sexuality and Quality of Couple Relationship During the COVID-19 Lockdown
Source: Front Psychol. 2020 Sep 29;11:565823. doi: 10.3389/fpsyg.2020.565823 (PMC7550458; doi:10.3389/fpsyg.2020.565823)
Supplement: Supplementary file 1 [file Data_Sheet_1.CSV]

StartDate	Consenso	Email	ID	Convivente	Età	Genere	Residenza	tempo.partenr	tempo.conv	figli	n.figli	età.figli	con.chi.vive_0	con.chi.vive_1	con.chi.vive_2	con.chi.vive_3	con.chi.vive_4	lavoro	lavoro.partner	lavoro.con.covid	lavoro.con.covid.partner	pensa.covid	partner.pensa.covid	contratto.covid	partenr.contratto.covid	PHQ1	PHQ2	PHQ3	PHQ4	PHQ5	PHQ6	PHQ7	PHQ8	PHQ9	PHQ10	PHQ11	PHQ12	PHQ13	PHQ14	PHQ15	aiuto.psichiatrico	aiuto.psichiatrico.partner	contraccettivo	tipo.contraccettivo	orientamento.sex	q4_1rm	q4_2rm	q4_3rm	q4_4rm
4/10/2020 4:37:05	1			1	26	2	Veneto	Veneto	1 anno e 2 mesi	2				1				3	0	2	2	2	2	2	2	0	0	0	1	1	0	0	0	1	1	0	0	0	0	0	1	2	1	Pillola anticoncezionale	1	6	0	3	0
4/10/2020 9:15:19	1	Besenzon.g@libero.it	Yan53	1		1	Veneto	42 anni	40 anni	1	4	37 33 27 27			2			0	0	2	2	2	2	2	2	1	0	0	0	0	0	0	0	0	0	0	1	0	1	0	2	1	2		1	5	2	3	4
4/10/2020 9:23:17	1	barbara55@alice.it	GIBO39	1	56	2	Veneto	33 anni	29 anni	1	2	26 e 22		1	2				3	2	2	2	2	2	2	0	0	0	0	0	0	0	0	0	0	0	0	0	0	0	1	2	2		1	4	0	2	2
4/10/2020 9:21:59	1	sbandas85@hotmail.it	ANEV56	1	35	2	Veneto	10 anni e 9 mesi	10 anni	1	1	4		1	2			0	0	2	2	2	2	2	2	1	0	0	0	0	0	0	0	0	0	1	0	0	0	0	1	2	1	Preservativo	1	6	5	4	5
4/10/2020 9:02:18	1	Tomcat2001@alice.it	CEZE21	1	55	1	Veneto	30 anni	30 anni	1	2	25 e 18		1				1	1	2	2	2	2	2	2	1	1	1	2	1		0	1	0	0	0	0	1	1	1	2	2	2		1	6	6	0	6
4/10/2020 9:25:40	1			1	52	2	Veneto	30	28	1	2	26/.....18		1	2			0	1	2	2	2	2	2	2	1	1	2	1		0	0	1	0	0	0	1	1	0	1	2	2	2		1	4	2	0	2
4/10/2020 9:43:52	1	D171173@yahoo.it	Diego73	1	46	1	Schio	11 anni	5 anni	1	1	12		1				1	1	2	2	2	2	2	2	0	0	1	0	0	1	0	0	0	0	0	0	0	0	0	2	1	2		1	6	0	0	4
4/10/2020 9:55:00	1	gre17@hotmail.it	GRMA96	1	24	2	Emilia Romagna	7 mesi	3 mesi	2				1				0	0	2	2	2	2	2	2	1	0	0	0	1	0	0	0	0	0	0	0	0	1	1	2	1	1	Anello	1	6	1	2	3
4/10/2020 10:02:46	1			1	39	1	Veneto	2	1	1	1	1 mese		1	2			2	0	2	2	2	2	2	2	0	0	0	1	0		0	0	0	0	0	0	0	0	0	2	2	2		1	6	4	2	2
4/10/2020 10:04:41	1			1	30	2	Veneto	5 anni	2 anni	2				1				1	1	2	2	2	2	2	2	0	0	0	0	0	0	0	0	0	0	0	0	0	0	0	2	2	1	Preservativo	1	5	3	1	5
4/10/2020 9:55:14	1	Paolapenello@gmail.com	Gifr43	1	40	2	Veneto	20 anni	16	1	2	11 9		1	2			0	0	2	2	2	2	2	2	0	0	0	0	0	1	0	0	0	0	0	0	0	0	0	2	2	2		1	6	0	5	5
4/10/2020 10:29:49	1	Katia.c80@hotmail.it	Malu56	1	39	2	Sicilia	7 anni e 10 mesi	4 anni e 9 mesi	1	1	1 anno		1	2			0	1	2	2	2	2	2	2	0	0	0	1	1	1	1	1	0	0	0	1	0	0	1	2	2	2		1	6	3	0	3
4/10/2020 10:22:12	1	mariaantonietta.dona@gmail.com	MADO78	1	41	2	Veneto	16 anni	13	1	2	8 e 6 anni		1	2			3	3	2	2	2	2	2	2	0	0	0	1	0	1	0	1	0	0	0		1	0	1	2	2	1	Preservativo	1	6	3	6	6
4/10/2020 10:45:51	1	mariagrazia_lamberto@hotmail.it	MALA88	1	31	2	Sicilia	9 anni e 4 mesi	5 anni e 6 mesi	1	1	3 anni		1	2			0	2	2	2	2	2	2	2	0	1	0	1	1	1	0	0	0	0	0	0	0	0	1	2	2	2		1	5	2	6	6
4/10/2020 10:44:57	1	alice.caminita@gmail.com	Madi48	1	37	2	Sicilia	9 anni e 10 mesi	7 anni e 9 mesi	1	1	2		1	2			0	3	2	2	2	2	2	2	0	0	0	1	1	0	0	0	0	0	0	0	0	0	0	2	2	2		1	6	2	2	4
4/10/2020 11:06:43	1			1	36	2	Lazio	7 anni	2 mesi	2				1				3	0	2	2	2	2	2	2	1	0	1	1	0	1	0	1	0	0	0	0	0	1	0	1	1	1	Pillola	2	6	1	2	5
4/10/2020 10:55:32	1			1	33	1	Lombardia	20 mesi	15 mesi	2			0					1	0	2	2	2	2	2	2	0	0	0	0	1	0	0	0	0	0	0	0	0	0	0	2	1	1	La mia ragazza utilizza la pillola	1	6	5	3	4
4/10/2020 11:11:35	1	zanettemarco@gmail.com	FOAD36	1	60	1	Veneto	8 mesi 12 anni	6 mesi e 2 anni	1	1	27		1		3		1	3	2	2	2	2	2	2	0	0	0	1	1		0	0	0	0	0	0	0	0	0	1	1	2		1	6	2	2	2
4/10/2020 11:00:21	1	annatrevisanfkt@gmail.com	7636Anna	1	35	2	Veneto	6 anni 7 mesi	4 anni	2				1				2	2	2	2	2	2	2	2	0	0	0	0	1	0	0	1	0	0	0	0	0	0	1	1	2	2		1	6	3	4	4
4/10/2020 11:17:06	1			1	32	1	Lombardia	2 anni e 2 mesi	2 mesi	2				1				1	0	2	2	2	2	2	2	0	0	0	0	0		0	1	0	0	0	0	0	0	0	1	1	2		1	6	1	6	6
4/10/2020 11:11:58	1	elisatatti@msn.com	ELTA86	1	33	2	NY	2 anni e mezzo	2 anni	2				1				3	3	2	2	2	2	2	2	0	0	0	0	0	1	1	1	0	0	0	0	0	0	0	1	2	1	preservativo	2	6	4	1	2
4/10/2020 11:16:06	1			1	26	2	Lombardia	3 anni	4 mesi	2				1				3	3	2	2	2	2	2	2	0	0	1	0	0	0	0	1	0	1	0	0	0	0	0	2	2	1	Pillola	1	6	2	3	3
4/10/2020 11:12:09	1	annaderosa21@gmail.com	ANDR84	1	35	2	Milano	4 anni e mezzo	4 anni e mezzo	1	1	7 mesi		1	2			1	1	2	1	2	2	2	2	0	0	0	1	1	1	0	0	0	0	1	0	1	1	1	2	2	2		1	6	0	3	4
4/10/2020 11:29:32	1			1	28	1	Emilia Romagna	6 mesi	2 mesi	2				1				0	0	2	2	2	2	2	2	0	1	0	1	1	0	0	0	1	0	0	1	0	0	1	1	2	2		1	6	2	6	6
4/10/2020 11:37:34	1	fdmora@hotmail.com	FDM71	1	49	1	Spagna	6 anni 6 mesi	6 anni 6 mesi	2				1				3	3	2	2	2	2	2	2	0	0	0	0	0		0	0	1	0	0	1	0	0	1	1	1	2		1	5	4	0	2
4/10/2020 11:37:55	1	jennifer.faller@live.it	NAME62	1	28	2	Lombardia	2anni e 1mese	1mese	2				1				0	1	2	2	2	2	2	2	0	1	1	0	1	2	0	0	0	0	0	0	0	0	1	2	2	2		1	6	2	3	5
4/10/2020 11:53:01	1	graziana.scialpi@gmail.com	MACO60	1	30	2	Veneto	10 anni	6 anni	2				1				3	3		2	2	2	2	2	0	0	0	0	1	2	0	0	0	1	0	1	0	1	1	1	2	2		1	2	1	2	3
4/10/2020 12:18:04	1			1	31	2	Lombardia	11 anni	1 anno	2				1				3	3	2	2	2	2	2	2	1	2	2	1	0	1	0	0	1	0	0	1	1	0	0	2	1	1	Preservativo	1	6	2	2	2
4/10/2020 12:25:59	1			1	25	2	Veneto	5 anni e 4 mesi	1 anno e 4 mesi	2				1				1	0	2	2	2	2	2	2	0	0	0	1	1	0	0	0	0	0	0	0	0	1	0	1	2	1	Preservativi	1	6	0	4	2
4/10/2020 12:40:28	1	andahuara@yahoo.com	Deco54	1	36	2	Veneto	13 anni 4 mesi	9	1	2	8-5		1	2			3	1	2	2	1	2	2	2	1	1	0	1	0	0	0	1	0	0	0	0	0	1	1	1	1	1	Preservativo	1	6	0	4	5
4/10/2020 12:36:02	1			1	23	2	Trentino Alto Adige	10 mesi	5 mesi	2				1			4	0	0	2	2	2	2	2	2	0	0	1	1	1	1	0	1	0	0	0	0	0	0	1	1	2	1	Pillola	5	6	2	2	4
4/10/2020 12:46:37	1			1	30	2	Lombardia	11 anni	4 anni	2				1				0	3	2	2	2	2	2	2	0	1	1	1	2	1	0	1	0	0	0	0	0	0	0	2	2	1	Pillola anticoncezionale	1	6	0	4	3
4/10/2020 12:54:35	1			1	33	2	Sicilia	4 anni	4 anni	1	1	1 anno		1	2			0	1	2	2	2	2	2	2	1	1	1	2	2	0	0	1	1	0	0	2	1	1	1	2	1	2		1	6	0	3	3
4/10/2020 12:45:29	1			1	29	2	Lombardia	5	3	2				1				3	3	2	2	2	2	2	2	0	1	0	0	1	1	0	1	0	1	0	1	1	2	2	1	2	1	Profilattico	1	6	0	0	1
4/10/2020 13:05:48	1			1	38	2	Lombardia	12 anni	10	1	1	7		1	2			0	1	2	2	2	2	2	2	0	0	0	1	1	0	0	0	0	0	0	1	0	0	0	1	2	2		1	5	4	4	4
4/10/2020 13:10:19	1	irene.vallotto@gmail.com	MAAG68	1	27	2	Veneto	4 anni e 9 mesi	1 mese dalla quarantena	2						3		1	1	2	2	2	2	2	2	0	2	1	1	0	0	0	0	0	0	0	0	0	0	0	1	1	1	Spirale	2	6	2	4	6
4/10/2020 12:51:07	1			1	34	1	Veneto	5 anni	1 anni	2				1				0	1	2	2	2	2	2	2	0	0	0	0	0	0	0	0	1	0	1	0	0	0	0	2	2	1		1	0	6	6	6
4/10/2020 13:24:07	1	Ilaria.spiller@gmail.com	ADRO56	1	28	2	Veneto	8 anni e 1 mese	9 mesi	2				1				3	2	2	2	2	2	2	2	0	0	0	1	1	0	0	1	1	0	0	1	1	0	0	2	2	1	Preservativo	1	6	0	4	4
4/10/2020 13:37:35	1	chiara.marsilli22@gmail.com	Pafi53	1	31	2	Trentino	11 mesi	2 mesi	2				1				3	3	2	2	2	2	2	2	0	0	0	2	1	1	0	1	0	0	0	1	1	1	1	1	2	1	Anello vaginale	1	6	0	2	3
4/10/2020 13:52:53	1			1	27	2	Veneto	4 anni	2 anni	2				1				1	0	2	2	2	2	2	2	0	0	0	1	1	1	1	0	0	0	0	0	0	0	1	2	2	2		1	4	2	2	2
4/10/2020 13:51:29	1	elena.baghin@gmail.com	ELBA93	1	26	2	Veneto	8 anni	1 anno	2				1				1	1	2	2	2	2	2	2	0	1	0	0	0	1	1	0	0	0	0	0	0	0	0	2	2	1	Pillola	1	6	3	4	1
4/10/2020 14:13:33	1	elisagiorato@gmail.com	CLCA62	1	29	2	Veneto	7 anni	3 anni	1	2	3 anni, 8 mesi		1	2	3		0	0	2	2	2	2	2	2	2	0	0	0	0	1	0	0	0	0	0	0	0	1	1	2	2	2		1	6	3	2	6
4/10/2020 14:19:56	1	Maschera.veronica@gmail.com	12Vero92	1	27	2	Veneto	8 anni e 2 mesi	2 anni	2				1				3	0	2	2	2	2	2	2	0	0	0	1	0	0	0	1	1	0	0	0	1	0	1	2	2	1	Anello	1	6	2	4	4
4/10/2020 13:47:22	1	mattiacenedese.92@gmail.com	mattiaalice	1	27	1	Veneto	4 anni e 1 mese	1 anno e 8 mesi	2				1				3	3	2	2	1	1	2	2	0	1	0	0	0		0	0	0	0	0	0	0	0	1	2	2	1	Preservativo	1	6	2	1	3
4/10/2020 15:01:31	1			1	37	1	Treviso	11 anni	3 anni	2				1				3	3	2	2	2	2	2	2	0	0	0	1	0	0	0	0	0	0	0	0	1	0	0	2	2	2		1	4	4	3	3
4/10/2020 16:22:46	1	f.ponzanelli@libero.it	GIPO47	1	44	2	Toscana	2 anni e 4 mesi	2 anni e 3 mesi	2				1				1	1	2	2	2	2	2	2	0	0	1	1	1	0	0	1	0	0	0	0	0	0	1	2	1	2		5	6	1	2	3
4/10/2020 17:00:32	1			1	42	2	Veneto	3 anni e 2 mesi		1	2	13 e 11		1	2	3		0	1	2	2	2	2	2	2	0	0	0	2	0	0	0	1	0	0	0	0	0	1	1	2	2	1	Spirale	1	6	2	2	6
4/10/2020 17:17:59	1	soninicola84@gmail.com	volvoem145rk	1	35	1	Veneto	Sette anni e 4 mesi	6 anni	1	1	4		1	2			0	0	2	2	2	2	2	2	0	0	1	0	0		0		0				1			2	2	2		1	4	5	4	4
4/10/2020 18:49:57	1	dalzottoeleonora@gmail.com	OLZI13	1	38	2	Veneto	3 anni e 5 mesi	3 anni	1	1	6 anni		1	2			1	1	2	2	2	2	2	2	0	1	1	0	1	1	0	1	0	0	0	0	0	1	0	1	1	2		1	6	4	4	4
4/10/2020 21:40:12	1	eleostfn@gmail.com	STEL86	1	34	2	Veneto	15 anni e 7 mesi	10 anni	1	1	5		1	2			0	3	2	2	2	2	2	2	1	0	0	1	1	0	0	1	0	0	0	0	0	0	0	1	2	2		1	4	2	1	2
4/10/2020 23:20:52	1			1	56	1	Veneto	18 anni	15 anni	2				1				3	3	2	2	2	2	2	2	0	0	1	2	1		0	0	0	0	0	0	0	1	0	2	2	2		1	1	2	0	0
4/10/2020 23:28:00	1	novaramarialuisa@gmail.com	Rosaria53	1	39	2	Sicilia	13 anni e un mese	12 anni	1	2	3 e 7		1	2			3	1	2	1	2	2	2	2	0	0	0	0	1	0	0	0	1	0	0	1	1	0	1	2	2	2		1	2	2	3	1
4/10/2020 23:49:50	1	great.adonay@hotmail.com	MAPEN34	1	33	1	Veneto	9anni e 8mesi	9anni	1	1	4		1	2			0	0	2	2	2	2	2	2	0	1	0	0	0	0	0	0	0	0	0	0	0	0	0	2	1	1	Preservativo	1	6	5	5	5
4/11/2020 0:44:16	1			1	33	2	Veneto	9 anni e 2 mesi	5 anni e 8 mesi	2				1				2	3	2	2	2	2	2	2	0	1	1	0	0	1	0	1	0	0	0	1	0	1	0	1	1	1	Pillola	1	6	1	3	4
4/11/2020 1:37:22	1	l.palumbo92@yahoo.com	Camper92	1	28	1	Marche	9 anni	1 anno	2				1				1	1	2	2	2	2	2	2	1	1	0	1	1	0	1	1	0	0	0	0	1	0	0	1	2	2		2	5	4	0	3
4/11/2020 1:43:12	1	ileana.madella@gmail.com	RIGA48	1	29	2	Lombardia	14 anni e 7 mesi	3 anni	2				1				3	1	2	2	2	2	2	2	0	0	0	0	0	0	0	0	0	0	0	0	0	0	0	1	2	1	Pillola	1	4	2	0	3
4/11/2020 2:33:46	1			1	24	2	Veneto	1 anno e 2 mesi	Un mese	2				1				1	1	2	2	2	2	2	2	0	0	1	1	0	0	0	1	1	0	0	0	0	0	1	2	1	2		2	5	2	3	4
4/11/2020 4:03:31	1	maddynzee@hotmail.com	ALCR46	1	36	2	Piemonte	11 anni e 10 mesi	6 anni	2				1				0	3	2	2	2	2	2	2	0	0	0	0	0	1	0	1	1	1	0	1	1	1	0	2	2	2		1	5	3	3	3
4/11/2020 6:15:24	1	Biba.86@hotmail.it	Anna86	1	33	2	Veneto	3 mesi	1 mese	2				1				0	0	2	2	2	2	2	2	1	0	1	0	0	1	0	1	0	0	0	0	0	0	1	2	2	2		1	6	0	5	6
4/11/2020 7:08:43	1	francescamariabarbaro@gmail.com	SERI48	1	38	2	Veneto	11anni e mezzo	7anni e mezzo	2				1				3	3	2	2	2	2	2	2	0	2	1	1	1	1	0	1	0	0	0	1	1	1	1	1	2	2		1	6	2	1	1
4/10/2020 9:56:18	1	maurocasadei75@gmail.com	Patma7	1	44	1	Veneto	18	17	1	1	12		1	2			3	1	2	1	2	2	2	2	0	0	0	0	0		0	0	0	0	0	0	0	0	0	2	2	1	Preservativi	1	6	2	2	3
4/11/2020 7:28:18	1			1	42	1	Veneto	8 anni	8 anni	1	3	16, 15, 12		1	2			1	1	2	2	2	2	2	2	0	0	1	0	0	0	0	1	0	1	0	0	0	0	0	2	2	1	Preservativo	1	6	1	2	3
4/11/2020 9:21:00	1			1	40	2	Veneto	8 anni	8 anni	1	3	16 15 11		1	2			1	1	2	2	2	2	2	2	0	0	0	0	0	0	0	0	0	0	0	0	0	0	0	1	2	1	Preservativo	1	5	0	4	4
4/11/2020 9:34:03	1	Vittoriotto@gmail.com	Leonardo	1	55	2	Fvg	10 anni	5 anni	2				1				3	2	2	2	2	2	2	2	0	0	0	0	0	0	0	0	1	0	0	0	1	0	0	1	1	2		1	5	2	0	3
4/11/2020 10:00:32	1			1	25	2	Abruzzo	8 mesi	2 mesi	2				1				0	1	2	2	2	2	2	2	1	0	0	1	1	0	1	1	0	0	0	0	0	2	0	2	2	2		2	6	2	5	5
4/11/2020 10:01:35	1	Stefano2294@gmail.com	STPA94	1	25	1	London	4 anni e 4 mesi	2 anni e 6 mesi	2				1				1	1	2	2	2	2	2	2	0	0	0	1	0	1	0	1	0	0	0	0	0	0	0	2	2	2		1	6	1	6	6
4/11/2020 10:23:01	1			1	25	1	Puglia	8 mesi	2 mesi	2				1				1	0	2	2	2	2	2	2	0	0	1	1	0		0	0	0	0	0	0	1	1	0	2	1	2		1	6	0	4	6
4/11/2020 11:00:53	1	fede.marconato66@gmail.com	NOMA41	1	53	2	Veneto	39 anni	30 anni	1	3	29/28/24		1	2			2	1	2	2	1	1	2	2	0	0	1	1	0	0	0	0	1	0	0	1	1	1	0	2	2	2		1	5	2	3	4
4/11/2020 13:06:39	1	Mimmoiazz@libero.it	Mimmo79	1		1	Campania	12 anni	Sposati 10 anni	1	2	Una 3 una9		1				0	0	2	2	2	2	2	2	0	2	2	1	1	1	0		0	0	0	0	1	1	0	2	2	2		1	6	0	0	6
4/11/2020 13:25:22	1	Marco.rossi81@hotmail.it	Maro81	1	38	1	Trentino	18 anni 6 mesi	15 anni e 4 mesi	1	3	12 8 6		1	2			2	1	2	1	2	2	2	2	0	0	0	0	0		0	0	0	1	0	1	0	0	0	2	2	2		1	5	1	1	1
4/11/2020 13:24:04	1	3494755694	Veronica	1	39	2	Trentino	18 anni e 6 mesi	15 anni e 4 mesi	1	3	12 8 6		1	2			1	2	1	2	2	2	2	2	0	0	0	0	0	0	0	0	0	0	0	0	0	0	0	2	2	2		1	2	0	0	0
4/11/2020 15:14:38	1			1	34	2	Veneto	10 anni	5 anni e 9 mesi	1	1	2		1	2			3	3	2	2	2	2	2	2	0	0	0	1	1	1	0	1	0	0	0	0	0	0	0	2	2	2		1	4	0	3	3
4/11/2020 15:31:32	1	arch.ceccatoa@gmail.com	MoTo86	1	36	1	Veneto	11 anni e 3 mesi	6 anni e 11 mesi	1	2	4 e 2 e mezzo		1	2			2	3	2	2	2	1	2	2	0	1	1	0	0	0	0	0	1	0	0	0	0	1	0	2	2	2		1	6	0	1	4
4/11/2020 16:17:45	1			1	43	2	Lazio	3 mesi	1 mese	2			0	1				2	0	2	2	2	2	2	2	1	1	1	1	1	1	0	1	0	1	0	0	1	0	1	1	1	2		1	6	5	0	3
4/12/2020 1:25:08	1	silvana.scarabello@apss.tn.it	Mabo29	1	52	2	Trentino Alto Adige	27 anni + 6 mesi	25 anni e 1 mese	1	2	23 e 17		1	2			1	2	1	2	2	2	2	2	0	0	0	0	0	0	0	0	0	0	0	0	0	0	0	2	2	2		1	3	0	0	1
4/12/2020 2:30:56	1			1	57	1	Friuli Venezia Giulia	17 anni	16 anni	1	2	15 e 14		1	2			1	3	2	2	2	2	2	2	0	0	0	1	0		0	0	0	0	0	0	0	0	0	2	1	1	Preservativo	1	5	2	4	4
4/12/2020 5:42:57	1			1	26	2	Lombardia	8 anni	2 mesi	2				1				0	3	2	2	2	1	2	2	0	1	0	1	0	1	0	2	0	0	0	1	0	0	0	1	1	1	Preservativo	1	6	0	3	4
4/12/2020 12:23:55	1			1	35	2	Veneto	8 anni	5 anni	1	1	3,5		1	2			3	1	2	1	2	2	2	2	0	0	0	2	1	1	0	0	0	0	0	1	0	0	0	1	2	2		1	6	4	4	6
4/13/2020 5:48:17	1	Debora.speculatore@hotmail.it	FLMO70	1	26	2	Emilia Romagna	5 mesi	2 mesi	2				1			4	0	0	2	2	2	2	2	2	0	1	0	0	0	1	0	0	0	0	0	0	0	0	0	2	2	2		1	6	2	6	6
4/13/2020 7:18:39	1	elena.via26@gmail.com	EDV90	1	29	2	Veneto	10 anni	1 anno	2				1				3	3	2	2	2	2	2	2	0	1	2	0	0	0	0	0	0	0	0	1	0	0	1	2	1	1	Preservativo e pillola	1	6	0	4	4
4/13/2020 9:25:29	1			1	36	2	Veneto	11 anni e 9mesi	6anni	1	1	5anni		1	2	3		0	1	2	2	2	2	2	2	0	0	0	1	1	1	0	1	0	0	0	0	1	0	0	1	1	2		2	6	5	3	3
4/13/2020 9:55:35	1	ilaria.broglio@hotmail.it	CRCA64	1	27	2	Veneto	6 anni e 3 mesi	9 mesi	2				1				0	1	2	1	2	2	2	2	0	0	0	1	0	1	0	1	0	0	0	0	0	0	0		2	1	Preservativo	1	6	2	4	5
4/13/2020 11:00:53	1	Giu700@libero.it	Mgk12	1	50	1	Veneto	19 anni	19 amnni	1	2	12 14		1	2			2	2	2	2	2	2	2	2	0	0	1	1	1	0	0	0	2	0	0	1	1	0	0	2	2	2		1	5	2	0	2
4/14/2020 2:45:34	1	alice.damiani.13@gmail.com	1315BubuZilty	1	32	2	Veneto	1 anno e 8 mesi	1 anno	2				1			4	2	1	2	2	2	2	2	2	1	0	2	0	2	2	0	0	0	0	0	2	2	2	2	1	1	2		5	6	2	4	5
4/14/2020 3:34:23	1	simonedelnegro@libero.it	MAI70	1	48	1	Veneto	11 annu	8 anni	1	1	6		1	1			3	3	2	2	2	2	2	2	0	0	0	1	0	0	0	0	1	0	0	0	0	0	0	1	2	2		1	2	4	2	2
4/15/2020 4:02:21	1	giadatode@gmail.com	gito95	1	24	2	vr	8 anni 8 mesi	2 anni	2				1				0	0	2	2	2	2	2	2	1	1	1	2	0	1	0	1	0	0	0	0	0	1	1	1	1	1	preservativo	2	6	5	5	5
4/15/2020 6:30:43	1	meraviglia.nicla@gmail.com	LAMA71	1	24	2	Veneto	3 anni e 4 mesi	1 anno e 4 mesi	2				1				0	0	2	2	2	2	2	2	0	1	1	0	1	0	0	1	0	0	0	0	0	0	0	1	2	1	Nouvaring	3	6	5	4	5
4/15/2020 12:46:26	1	amanziovaccari@gmail.com	Stefanik01	1	48	1	Emilia romagna	23 anni	20 anni	1	2	18 e 14		1	2			1	0	2	2	2	2	2	2	0	1	0	1	0		0	0	0	0	0	1	0	0	0	2	1	1	Spirale della partner		6	2	3	4
4/15/2020 22:46:22	1			1	28	2	Veneto	6anni	3 anni e mezzo	2				1				2	0	2	2	2	2	2	2	0	0	0	1	0	0	0	0	1	0	1	0	0	0	0	1	1	2		1	6	1	3	5
4/10/2020 11:53:51	1			1	25	2	Germania	5 anni	3 anni	2				1				3	3	2	2	2	2	2	2	0	1	0	0	0	0	0	1	0	0	0	0	0	0	0	2	2	1	Pillola	1	6	2	4	4
4/16/2020 1:14:32	1	luana.gerola@studenti.unipd.it	MAVE64	1	25	2	Emilia Romagna	2 anni e 4 mesi	1 anno e 6 mesi	2				1				0	0	2	2	2	2	2	2	1	0	0	1	0	1	0	1	0	0	0	0	0	0	0		1	1	Pillola	1	6	1	3	3
4/16/2020 2:10:30	1	Dalila.didomenico1@gmail.com	DADI90	1	29	2	Abruzzo	4 anni	1 mese e mezzo	2							4	3	1	2	2	2	2	2	2	1	2	1	0	1	1	0	1	1	0	0	0	1	0	1	1	2	1	Preservativo	1	6	3	3	3
4/16/2020 2:23:23	1	gloria.caldironi94@gmail.com	GLCA94	1	26	2	Veneto	5 anni	2 anni	2				1				0	3	2	2	2	2	2	2	1	1	0	0	0	1	0	0	0	0	0	0	0	0	1	2	2	1	Pillola	1	6	3	1	4
4/16/2020 2:50:05	1	valesmile.12@gmail.com	STNI62	1	27	2	Veneto	1 anno e 10 mesi	2 mesi	2				1				0	3	2	2	2	2	2	2	0	0	0	1	2	2	0	1	1	0	0	0	0	1	0	1	2	1	Preservativo	1	6	1	4	4
4/16/2020 3:57:45	1	Silvia.girotti85@hotmail.it	SIL85	1	34	2	Emilia Romagna	9 anni 9 mesi	7 anni e 9 mesi	1	3	5 anni, 3 anni, 2 anni		1				1	1	2	1	2	2	2	2	0	0	0	0	0	1	0	1	1	0	0	1	0	0	0	1	2	1	Preservativo	1	6	4	4	4
4/16/2020 4:00:24	1	katya.palmeri@gmail.com	ROSC70	1	26	2	Veneto	10 mesi	5 mesi	2				1				0	0	2	2	2	2	2	2	0	0	0	0	0	1	0	1	0	0	0	0	0	1	1	2	2	2		1	6	0	4	6
4/16/2020 4:26:49	1			1	30	1	Veneto	4 anni	1 anni e 7 mesi	2				1				3	3	2	2	2	2	2	2	1	1	1	1	0		1	0	0	0	0	0	0	1	1	2	2	1	Profilattici, pillola contraccettiva	1	6	3	1	4
4/16/2020 5:07:29	1	silvia.damico.mo@gmail.com	Panda2020	1	38	2	Emilia Romagna	12 anni esatti	11 anni e 3 mesi	2				1				3	1	2	2	1	2	2	2	0	0	2	1	1	2	1	1	0	0	0	0	0	1	1	1	2	1	pillola ma non a scopo contraccettivo: a scopo terapeutico	1	5	2	2	3
4/18/2020 5:47:36	1	federicas.online@gmail.com	ROCA72	1	25	2	Sicilia	6 anni e 8 mesi	2 anni e 10 mesi	2				1				0	2	2	2	2	2	2	2	0	0	0	1	0	0	0	1	1	0	0	1	0	0	1	2	2	1	Preservativi	1	6	3	4	4
4/18/2020 6:10:20	1	chiara.giacomelli@studenti.unipd.it	CHGI96	1	23	2	Veneto	3 anni	3 mesi	2				1				0	0	2	2	2	2	2	2	0	0	1	1	0	1	0	1	1	1	0	1	0	1	1	1	2	1	Pillola	2	6	4	6	6
4/18/2020 5:22:49	1			1	23	2	marche	5 mesi	3 mesi	2							4	0	0	2	2	2	2	2	2	1	0	2	1	0	1	0	0	0	0	0	1	1	0	1	1	1	1	preservativo	1	6	0	6	6
4/18/2020 6:45:50	1	giulia.turetta.ts@gmail.com	MOMA67	1	23	2	Trieste	3 mesi	2 mesi	2				1				0	3	2	2	2	2	2	2	1	2	1	2	1	2	1	2	1	1	0	2	2	1	1	1	1	1	Nuvaring	2	6	1	5	5
4/18/2020 9:28:48	1	lucrezia.calafini@studenti.unipd.it	LUCA95	1	24	2	Lombardia	3 anni	2 mesi	2				1				0	0	2	2	2	2	2	2	0	0	0	1	0	0	1	0	0	0	0	0	0	0	1	1	2	1	Pillola contraccettiva	2	4	5	4	4
4/18/2020 9:28:33	1	878879@stud.unive.it	MATA64	1	24	1	Friuli Venezia Giulia	3 anni	2 mesi	2				1				0	0	2	2	2	2	2	2	0	1	0	0	0	0	0	0	0	0	0	0	1	1	0	2	1	1	Pillola contraccettiva	3	6	4	4	4
4/18/2020 11:51:33	1	Eyelightartigianatocreativo@gmail.com	kiara	1	28	2	Lombardia	2 a e 6 mesi	9 mesi	2				1				3	0	2	2	2	2	2	2	1	1	0	0	0	1	0	0	0	1	0	0	0	1	0	2	1	2		1	6	2	3	5
4/18/2020 12:45:38	1			1	27	2	Lombardia	6 anni e 9 mesi	1 anno	2				1				1	1	2	2	2	2	2	2	0	0	0	0	1	0	1	1	0	0	0	0	0	0	0	2	2	1	Pillola anticoncezionale e preservativo	1	5	4	4	3
4/18/2020 12:48:04	1			1	26	1	Lombardia	6 anni e 9 mesi	1 anno	2				1				1	1	2	2	2	2	2	2	0	0	0	0	1	0	0	0	0	1	0	0	0	0	2	2	2	1	Preservativo e pillola anticoncezionale	1	6	5	4	4
4/20/2020 8:57:34	1			1	43	2	Veneto	10 anni 6 mesi	10 anni	1	2	8 e 10		1	2			3	1	2	2	2	2	2	2	0	0	1	0	0	0	0	0	0	0	0	0	0	0	0	1	2	1	Pillola	1	5	3	1	4
4/20/2020 15:46:31	1	martinapini91@gmail.com	Birillo.14	1	28	2	Legnano	10 mesi	3 mesi	2				1				3	3	2	2	2	2	2	2	0	0	0	1	1	1	1	0	0	0	0	0	0	0	0	2	2	2		1	6	3	4	4
4/21/2020 23:09:23	1	nicfac@gmail.com	ALBR1936	1	46	1	Veneto	10 anni	9 anni	1	2	3 e mezzo e 5 e mezzo		1	2			3	0	2	2	2	2	2	2	0	1	0	1	0	0	0	0	0	0	0	0	0	1	0	1	1	1	Preservativo	1	6	5	4	4
4/21/2020 23:39:27	1			1	31	1	Abruzzo	4 anni e 11 mesi	4 anni	2				1				0	2	2	2	2	2	2	2	0	0	0	0	1	0	0	0	1	0	0	0	0	0	0	2	2	2		6	6	4	2	6
4/22/2020 1:30:59	1	kulaksiz.merve30@gmail.com		1	31	2	Ch	9 anni	5 anni	2				1				1	1	2	2	2	2	2	2	0	0	0	1	0	0	0	0	0	0	0	0	0	0	1	2	2	2		1	5	2	4	4
4/22/2020 1:53:35	1			1	37	2	Abruzzo	13 anni e 10 mesi	7 anni	1	3	7 anni,30 mesi,1 mese		1	2			0	2	2	2	2	2	2	2	0	1	0	1	0	0	0	1	0	0	0	1	0	0	0		2	2		1	6	5	5	4
4/22/2020 2:17:45	1	martina.donadel@gmail.com	GILO56	1	33	2	Padova	4 anni	2 mesi	2				1				3	1	2	2	2	2	2	2	1	0	0	0	1	0	1	0	0	0	0	0	1	1	1	1	1	1	Preservativo	6	6	3	3	3
4/22/2020 2:34:20	1	luisanadal@hotmail.it	Anbo66	1	34	2	Abruzzo	15 anni	7 anno	1	1	3		1	2			3	3	2	2	2	2	2	2	0	0	0	0	1	0	0	1	0	0	0	0	0	0	0	2	2	2		1	5	0	0	4
4/22/2020 2:38:14	1	Dr.virgiliacrescenzi@gmail.com	VIRCRE91	1	29	2	Abruzzo	4	2 mesi	2						3		0	2	2	2	2	2	2	2	1	1	1	2	1	0	1	1	0	0	0	0	0	1	1	1	1	2		1	6	2	3	3
4/22/2020 2:45:08	1	effefalco@gmail.com	FRAFA90	1	29	2	Abruzzo	10 anni e 2 mesi	3 ann8	2				1				2	1	2	2	2	2	2	2	0	0	0	1	0	1	0	0	0	0	0	0	0	0	0	2	2	1	Profilattico	1	6	3	4	4
4/22/2020 2:17:24	1	Fiorenza.fe@hotmail.it	cafe1955	1	33	2	Basilicata	5anni	2 anni e 6 mesi	2				1				0	0	2	2	2	2	2	2	1	0	0	1	0	0	0	1	1	0	0	1	0	1	1	1	2	1	Preservativo	1	6	1	2	3
4/23/2020 6:12:28	1	alilady7@yahoo.it	TLCT64	1	32	2	Veneto	17 anni e 8 mesi	5 anni e 7 mesi	2				1				0	2	2	2	2	2	2	2	1	1	1	0	2	1	0	1	0	0	0	1	1	0	2	2	2	1	Profilattici	2	4	4	2	4
4/24/2020 6:58:55	1	Veronica.casilli@hotmail.it	LUSA60	1	31	2	Veneto	11 anni	4 anni	1	1	3 mesi		1	2			0	3	2	2	2	2	2	2	0	0	0	1	1	0	1	1	0	0	0	0	0	1	0	1	2	1	preservativo	1	6	1	3	3
4/24/2020 7:02:59	1	busnardoannalisa@hotmail.com	FEFI57	1	38	2	Veneto	22 anni	10 anni	1	2	20 mesi e 5 anni		1	2			2	3	2	2	2	2	2	2	0	0	0	1	1	1	0	0	0	0	0	0	0	1	1	1	1	2		1	5	4	2	2
4/24/2020 10:33:14	1	valentina.ferri8@gmail.com	PAFE58	1	32	2	USA	3 anni 5 mesi	1 anno 10 mesi	2				1				3	3	2	2	2	2	2	2	0	0	0	0	0	0	0	0	0	0	0	0	0	0	0	1	2	2		1	6	4	3	3
4/25/2020 2:14:29	1			1	32	1	lazio	5anni e 8mesi	4anni	2				1				1	1	2	2	2	2	2	2	1	1	1	1	2	0	1	1	1	0	0	0	1	0	1	2	1	2		1	1	4	2	2
4/29/2020 4:05:50	1			1	30	2	Veneto	1 anno e mezzo	7 mesi	2				1				3	1	2	2	2	2	2	2	0	1	0	0	1	1	0	1	0	0	0	0	0	0	1	1	2	2		1	6	3	6	6
[truncated: 153 more columns]
